# Supplementary material for: Comprehensive Humoral and Cellular Immune Responses to SARS-CoV-2 Variants in Diverse Chinese Population
Source: Research (Wash D C). 2022 Jun 16;2022:9873831. doi: 10.34133/2022/9873831 (PMC9275105; doi:10.34133/2022/9873831)
Supplement: Supplementary 1 — Supplementary Figure S1: western blot analysis confirmed the expression of ACE2 and TMPRSS2 in 293T-ACE2-TMPRSS2 cells. Supplementary Figure S2: the gating strategy of flow cytometry. Supplementary Figure S3: representative ELISpot results. [file 9873831.f1.zip]

Archive with 4 entries (4 files):
- Li,Wu,Long,Wu,Hu_Figure S1.pdf
- Li,Wu,Long,Wu,Hu_Figure S2.pdf
- Li,Wu,Long,Wu,Hu_Figure S3.pdf
- Li,Wu,Long,Wu,Hu_supplementary figure legend.doc
